# Supplementary material for: The Effect of Salvianolic Acid A on Tumor-Associated Macrophage Polarization and Its Mechanisms in the Tumor Microenvironment of Triple-Negative Breast Cancer
Source: Molecules. 2024 Mar 26;29(7):1469. doi: 10.3390/molecules29071469 (PMC11013304; doi:10.3390/molecules29071469)
Supplement: Supplementary file 1 [file molecules-29-01469-s001.zip]

Archive with 1 entries (1 files):
- molecules-2813752-supplementary.pdf
